# Supplementary material for: CMTM3 suppresses chordoma progress through EGFR/STAT3 regulated EMT and TP53 signaling pathway
Source: Cancer Cell Int. 2021 Sep 24;21:510. doi: 10.1186/s12935-021-02159-5 (PMC8461898; doi:10.1186/s12935-021-02159-5)
Supplement: Supplementary file 3 — Additional file 3. Upregulated and downregulated genes in JHC7-CMTM3 in comparison to JHC7-MOCK cells (padj < 0.05). [file 12935_2021_2159_MOESM3_ESM.xlsx]

## Sheet: Sheet1
Additional file 3. Upregulated and downregulated genes in JHC7-CMTM3 in comparison of JHC7-MOCK cells
Upregulated DEGs
Gene ID	Gene name	Gene description	log2 Fold Change (CMTM3/MOCK)	padj
ENSG00000140931	CMTM3	CKLF like MARVEL transmembrane domain containing 3	12.2547	6.89619e-105
ENSG00000141510	TP53	tumor protein p53	11.143	9.02479e-105
ENSG00000173110	HSPA6	heat shock protein family A (Hsp70) member 6	9.65298	4.79556e-88
ENSG00000106211	HSPB1	heat shock protein family B (small) member 1	5.41875	2.11342e-55
ENSG00000204388	HSPA1B	heat shock protein family A (Hsp70) member 1B	6.41078	1.53312e-40
ENSG00000204389	HSPA1A	heat shock protein family A (Hsp70) member 1A	6.93352	5.06343e-39
ENSG00000132002	DNAJB1	DnaJ heat shock protein family (Hsp40) member B1	4.65757	6.02202e-25
ENSG00000149257	SERPINH1	serpin family H member 1	3.6119	6.99596e-24
ENSG00000105550	FGF21	fibroblast growth factor 21	4.44216	2.34969e-19
ENSG00000151929	BAG3	BCL2 associated athanogene 3	3.527	6.39107e-19
ENSG00000120694	HSPH1	heat shock protein family H (Hsp110) member 1	3.49924	9.56152e-16
ENSG00000109846	CRYAB	crystallin alpha B	3.51182	8.51015e-14
ENSG00000130513	GDF15	growth differentiation factor 15	2.66321	5.81274e-13
ENSG00000080824	HSP90AA1	heat shock protein 90 alpha family class A member 1	3.76983	1.56413e-12
ENSG00000100292	HMOX1	heme oxygenase 1	4.62247	6.99791e-12
ENSG00000004478	FKBP4	FK506 binding protein 4	2.56226	9.82528e-11
ENSG00000109971	HSPA8	heat shock protein family A (Hsp70) member 8	2.69544	7.18867e-09
ENSG00000130766	SESN2	sestrin 2	2.23551	8.27343e-09
ENSG00000099875	MKNK2	MAP kinase interacting serine/threonine kinase 2	2.39333	3.77188e-07
ENSG00000100591	AHSA1	activator of HSP90 ATPase activity 1	2.07066	5.39338e-07
ENSG00000188483	IER5L	immediate early response 5 like	2.71739	6.14425e-07
ENSG00000168439	STIP1	stress induced phosphoprotein 1	2.35032	3.19117e-06
ENSG00000168209	DDIT4	DNA damage inducible transcript 4	2.71005	3.40769e-06
ENSG00000174951	FUT1	fucosyltransferase 1 (H blood group)	2.452	3.48276e-06
ENSG00000115541	HSPE1	heat shock protein family E (Hsp10) member 1	2.14303	3.58297e-06
ENSG00000128965	CHAC1	ChaC glutathione specific gamma-glutamylcyclotransferase 1	2.56313	3.89729e-06
ENSG00000116161	CACYBP	calcyclin binding protein	2.1643	4.85837e-06
ENSG00000224411	HSP90AA2P	heat shock protein 90 alpha family class A member 2, pseudogene	3.45276	6.2264e-06
ENSG00000178381	ZFAND2A	zinc finger AN1-type containing 2A	1.98153	8.52989e-06
ENSG00000110680	CALCA	calcitonin related polypeptide alpha	8.17734	8.97796e-06
ENSG00000087074	PPP1R15A	protein phosphatase 1 regulatory subunit 15A	2.47175	9.75578e-06
ENSG00000175084	DES	desmin	2.41683	9.94415e-06
ENSG00000086061	DNAJA1	DnaJ heat shock protein family (Hsp40) member A1	2.00966	9.94415e-06
ENSG00000121068	TBX2	T-box 2	2.47434	1.05933e-05
ENSG00000162783	IER5	immediate early response 5	1.9092	1.05933e-05
ENSG00000121769	FABP3	fatty acid binding protein 3	2.16281	1.05933e-05
ENSG00000096384	HSP90AB1	heat shock protein 90 alpha family class B member 1	2.18241	1.43421e-05
ENSG00000161180	CCDC116	coiled-coil domain containing 116	4.53626	1.75315e-05
ENSG00000258469	CHMP4BP1	charged multivesicular body protein 4B pseudogene 1	3.79995	2.00791e-05
ENSG00000028277	POU2F2	POU class 2 homeobox 2	3.26748	2.37543e-05
ENSG00000110172	CHORDC1	cysteine and histidine rich domain containing 1	2.20933	3.93246e-05
ENSG00000008517	IL32	interleukin 32	2.403	4.39188e-05
ENSG00000139269	INHBE	inhibin subunit beta E	3.69616	4.39188e-05
ENSG00000087086	FTL	ferritin light chain	2.00531	4.94687e-05
ENSG00000144381	HSPD1	heat shock protein family D (Hsp60) member 1	1.98434	5.2628e-05
ENSG00000225217	HSPA7	heat shock protein family A (Hsp70) member 7	7.46134	5.26511e-05
ENSG00000101255	TRIB3	tribbles pseudokinase 3	2.19883	5.27257e-05
ENSG00000116717	GADD45A	growth arrest and DNA damage inducible alpha	1.78843	5.27257e-05
ENSG00000149781	FERMT3	fermitin family member 3	3.99332	5.98087e-05
ENSG00000183696	UPP1	uridine phosphorylase 1	1.79556	6.76225e-05
ENSG00000064300	NGFR	nerve growth factor receptor	3.84457	0.000104073
ENSG00000164045	CDC25A	cell division cycle 25A	1.92583	0.000105429
ENSG00000200879	SNORD14E	small nucleolar RNA, C/D box 14E	5.0545	0.000110281
ENSG00000148926	ADM	adrenomedullin	2.23966	0.000119977
ENSG00000167513	CDT1	chromatin licensing and DNA replication factor 1	2.01969	0.000119977
ENSG00000282855	AC093591.3	INTS3 and NABP interacting protein (INIP) pseudogene	4.03427	0.000142724
ENSG00000123358	NR4A1	nuclear receptor subfamily 4 group A member 1	2.00893	0.00017449
ENSG00000211891	IGHE	immunoglobulin heavy constant epsilon	6.74366	0.000195702
ENSG00000131094	C1QL1	complement C1q like 1	1.68754	0.000242723
ENSG00000105219	CNTD2	cyclin N-terminal domain containing 2	2.55668	0.000306118
ENSG00000088826	SMOX	spermine oxidase	1.75577	0.000418592
ENSG00000068028	RASSF1	Ras association domain family member 1	1.88768	0.000418592
ENSG00000175183	CSRP2	cysteine and glycine rich protein 2	2.22005	0.000500544
ENSG00000213430	HSPD1P1	heat shock protein family D (Hsp60) member 1 pseudogene 1	2.19718	0.000532531
ENSG00000237596	AL138828.1	novel transcript	3.98432	0.000620807
ENSG00000127564	PKMYT1	protein kinase, membrane associated tyrosine/threonine 1	2.13742	0.000774515
ENSG00000066735	KIF26A	kinesin family member 26A	2.1288	0.000919443
ENSG00000164070	HSPA4L	heat shock protein family A (Hsp70) member 4 like	1.99396	0.000997059
ENSG00000015520	NPC1L1	NPC1 like intracellular cholesterol transporter 1	3.64206	0.00102372
ENSG00000175868	CALCB	calcitonin related polypeptide beta	2.23978	0.00103276
ENSG00000211459	MT-RNR1	mitochondrially encoded 12S RNA	1.59728	0.00106733
ENSG00000175197	DDIT3	DNA damage inducible transcript 3	2.05419	0.00106733
ENSG00000175130	MARCKSL1	MARCKS like 1	1.64704	0.00142876
ENSG00000258947	TUBB3	tubulin beta 3 class III	2.82056	0.00165178
ENSG00000171124	FUT3	fucosyltransferase 3 (Lewis blood group)	3.21471	0.00169094
ENSG00000162734	PEA15	proliferation and apoptosis adaptor protein 15	1.59972	0.00170742
ENSG00000115884	SDC1	syndecan 1	1.86633	0.00170742
ENSG00000204160	ZDHHC18	zinc finger DHHC-type containing 18	1.54095	0.00178646
ENSG00000006283	CACNA1G	calcium voltage-gated channel subunit alpha1 G	3.12994	0.00201164
ENSG00000224902	GAGE12H	G antigen 12H	2.65266	0.00216065
ENSG00000244242	IFITM10	interferon induced transmembrane protein 10	2.61836	0.00239908
ENSG00000101057	MYBL2	MYB proto-oncogene like 2	2.27644	0.00239908
ENSG00000146112	PPP1R18	protein phosphatase 1 regulatory subunit 18	1.60135	0.00240509
ENSG00000069011	PITX1	paired like homeodomain 1	1.48695	0.00248241
ENSG00000110958	PTGES3	prostaglandin E synthase 3	1.56173	0.00272694
ENSG00000170345	FOS	Fos proto-oncogene, AP-1 transcription factor subunit	1.54601	0.0034991
ENSG00000174307	PHLDA3	pleckstrin homology like domain family A member 3	2.01134	0.00406543
ENSG00000167106	FAM102A	family with sequence similarity 102 member A	1.5009	0.00431979
ENSG00000108551	RASD1	ras related dexamethasone induced 1	2.57289	0.00453783
ENSG00000166289	PLEKHF1	pleckstrin homology and FYVE domain containing 1	1.89555	0.0045656
ENSG00000111669	TPI1	triosephosphate isomerase 1	1.38709	0.00517565
ENSG00000171310	CHST11	carbohydrate sulfotransferase 11	2.05135	0.00556431
ENSG00000257704	INAFM1	InaF motif containing 1	1.55706	0.0056239
ENSG00000258512	LINC00239	long intergenic non-protein coding RNA 239	2.28611	0.00635144
ENSG00000070495	JMJD6	jumonji domain containing 6, arginine demethylase and lysine hydroxylase	1.45996	0.00643087
ENSG00000156510	HKDC1	hexokinase domain containing 1	2.68569	0.00655089
ENSG00000105321	CCDC9	coiled-coil domain containing 9	1.46849	0.00677322
ENSG00000183199	HSP90AB3P	heat shock protein 90 alpha family class B member 3, pseudogene	1.71347	0.00703259
ENSG00000100401	RANGAP1	Ran GTPase activating protein 1	1.46566	0.00709522
ENSG00000116852	KIF21B	kinesin family member 21B	1.34499	0.00715458
ENSG00000196365	LONP1	lon peptidase 1, mitochondrial	1.27965	0.00750261
ENSG00000232024	LSM12P1	LSM12 pseudogene 1	1.59248	0.00781118
ENSG00000172216	CEBPB	CCAAT enhancer binding protein beta	1.81291	0.00817861
ENSG00000164687	FABP5	fatty acid binding protein 5	1.45054	0.00825948
ENSG00000162772	ATF3	activating transcription factor 3	1.53893	0.00853581
ENSG00000090273	NUDC	nuclear distribution C, dynein complex regulator	1.71406	0.00870781
ENSG00000275895	U2AF1L5	U2 small nuclear RNA auxiliary factor 1 like 5	2.39941	0.00870781
ENSG00000108179	PPIF	peptidylprolyl isomerase F	1.30978	0.0110711
ENSG00000163993	S100P	S100 calcium binding protein P	1.90627	0.0112588
ENSG00000178980	SELENOW	selenoprotein W	1.53123	0.0114421
ENSG00000120438	TCP1	t-complex 1	1.33908	0.011711
ENSG00000095739	BAMBI	BMP and activin membrane bound inhibitor	1.8699	0.011809
ENSG00000168961	LGALS9	galectin 9	1.96099	0.0121675
ENSG00000155366	RHOC	ras homolog family member C	1.57551	0.0130063
ENSG00000112110	MRPL18	mitochondrial ribosomal protein L18	1.37785	0.0136753
ENSG00000176842	IRX5	iroquois homeobox 5	1.44576	0.0137396
ENSG00000184897	H1FX	H1 histone family member X	1.85149	0.0137396
ENSG00000258441	LINC00641	long intergenic non-protein coding RNA 641	1.64913	0.0140207
ENSG00000205777	GAGE1	G antigen 1	2.52062	0.0144244
ENSG00000124562	SNRPC	small nuclear ribonucleoprotein polypeptide C	1.23217	0.0145803
ENSG00000142528	ZNF473	zinc finger protein 473	1.37136	0.0150757
ENSG00000163961	RNF168	ring finger protein 168	1.2872	0.0152353
ENSG00000179051	RCC2	regulator of chromosome condensation 2	1.14872	0.0153049
ENSG00000078900	TP73	tumor protein p73	2.24709	0.0153049
ENSG00000204516	MICB	MHC class I polypeptide-related sequence B	1.65801	0.0153579
ENSG00000160570	DEDD2	death effector domain containing 2	1.67156	0.0156044
ENSG00000160949	TONSL	tonsoku like, DNA repair protein	1.33525	0.0156044
ENSG00000067334	DNTTIP2	deoxynucleotidyltransferase terminal interacting protein 2	1.34121	0.0158809
ENSG00000123136	DDX39A	DExD-box helicase 39A	1.38383	0.0164891
ENSG00000174529	TMEM81	transmembrane protein 81	1.69353	0.0165753
ENSG00000105993	DNAJB6	DnaJ heat shock protein family (Hsp40) member B6	1.1684	0.0165753
ENSG00000162775	RBM15	RNA binding motif protein 15	1.39626	0.0167648
ENSG00000099860	GADD45B	growth arrest and DNA damage inducible beta	1.69896	0.0167648
ENSG00000127191	TRAF2	TNF receptor associated factor 2	1.58198	0.0167648
ENSG00000140961	OSGIN1	oxidative stress induced growth inhibitor 1	1.93036	0.0167648
ENSG00000152049	KCNE4	potassium voltage-gated channel subfamily E regulatory subunit 4	1.64398	0.0171509
ENSG00000159335	PTMS	parathymosin	1.7091	0.0176866
ENSG00000223573	TINCR	TINCR ubiquitin domain containing	1.41428	0.0177791
ENSG00000141522	ARHGDIA	Rho GDP dissociation inhibitor alpha	1.46072	0.0180154
ENSG00000131471	AOC3	amine oxidase, copper containing 3	2.1086	0.0181693
ENSG00000142168	SOD1	superoxide dismutase 1	1.17602	0.0185442
ENSG00000105258	POLR2I	RNA polymerase II subunit I	1.48475	0.0192541
ENSG00000132475	H3F3B	H3 histone family member 3B	1.42367	0.0198441
ENSG00000143369	ECM1	extracellular matrix protein 1	1.24046	0.0198441
ENSG00000108821	COL1A1	collagen type I alpha 1 chain	1.94435	0.019931
ENSG00000166165	CKB	creatine kinase B	1.28758	0.0201248
ENSG00000173207	CKS1B	CDC28 protein kinase regulatory subunit 1B	1.39003	0.0202278
ENSG00000277791	PSMB3	proteasome subunit beta 3	1.20341	0.020517
ENSG00000184110	EIF3C	eukaryotic translation initiation factor 3 subunit C	2.09289	0.020517
ENSG00000182379	NXPH4	neurexophilin 4	1.86413	0.0205698
ENSG00000225663	MCRIP1	MAPK regulated corepressor interacting protein 1	1.59584	0.0206313
ENSG00000132688	NES	nestin	1.60227	0.0208043
ENSG00000239672	NME1	NME/NM23 nucleoside diphosphate kinase 1	1.22525	0.0210866
ENSG00000163468	CCT3	chaperonin containing TCP1 subunit 3	1.1355	0.0211087
ENSG00000168003	SLC3A2	solute carrier family 3 member 2	1.62264	0.0213191
ENSG00000113389	NPR3	natriuretic peptide receptor 3	2.29422	0.0217526
ENSG00000177679	SRRM3	serine/arginine repetitive matrix 3	2.70057	0.0217526
ENSG00000226608	FTLP3	ferritin light chain pseudogene 3	2.02855	0.0235774
ENSG00000162231	NXF1	nuclear RNA export factor 1	1.2949	0.0237615
ENSG00000196449	YRDC	yrdC N6-threonylcarbamoyltransferase domain containing	1.16071	0.0237615
ENSG00000125520	SLC2A4RG	SLC2A4 regulator	1.15981	0.0237615
ENSG00000169783	LINGO1	leucine rich repeat and Ig domain containing 1	4.54235	0.0237673
ENSG00000162998	FRZB	frizzled related protein	1.70622	0.0247518
ENSG00000030110	BAK1	BCL2 antagonist/killer 1	1.2875	0.0247518
ENSG00000107731	UNC5B	unc-5 netrin receptor B	1.58351	0.0249747
ENSG00000197019	SERTAD1	SERTA domain containing 1	1.87287	0.0250604
ENSG00000049541	RFC2	replication factor C subunit 2	1.34003	0.0251135
ENSG00000276345	AC004556.1	39S ribosomal protein L23, mitochondrial-like	1.45263	0.0253544
ENSG00000214026	MRPL23	mitochondrial ribosomal protein L23	1.46619	0.0253544
ENSG00000146670	CDCA5	cell division cycle associated 5	1.36546	0.0267828
ENSG00000175376	EIF1AD	eukaryotic translation initiation factor 1A domain containing	1.19564	0.0269107
ENSG00000221926	TRIM16	tripartite motif containing 16	1.36782	0.0276466
ENSG00000268041	AC010616.1	Ets2 repressor factor-like	1.77095	0.0276632
ENSG00000247077	PGAM5	PGAM family member 5, mitochondrial serine/threonine protein phosphatase	1.15197	0.0276839
ENSG00000111640	GAPDH	glyceraldehyde-3-phosphate dehydrogenase	1.0776	0.0281025
ENSG00000069696	DRD4	dopamine receptor D4	1.6135	0.0283034
ENSG00000189159	JPT1	Jupiter microtubule associated homolog 1	1.12152	0.0283536
ENSG00000267270	PARD6G-AS1	PARD6G antisense RNA 1	2.37981	0.0287019
ENSG00000185955	C7orf61	chromosome 7 open reading frame 61	2.3352	0.0310919
ENSG00000165916	PSMC3	proteasome 26S subunit, ATPase 3	1.11334	0.0316568
ENSG00000054967	RELT	RELT, TNF receptor	1.29926	0.0320205
ENSG00000059728	MXD1	MAX dimerization protein 1	1.67595	0.0325161
ENSG00000099804	CDC34	cell division cycle 34	1.48119	0.0326925
ENSG00000115216	NRBP1	nuclear receptor binding protein 1	1.07232	0.0332671
ENSG00000023902	PLEKHO1	pleckstrin homology domain containing O1	1.61205	0.0335961
ENSG00000158747	NBL1	NBL1, DAN family BMP antagonist	1.30239	0.034347
ENSG00000130303	BST2	bone marrow stromal cell antigen 2	1.23056	0.0343903
ENSG00000085840	ORC1	origin recognition complex subunit 1	1.67106	0.0343903
ENSG00000161011	SQSTM1	sequestosome 1	1.35509	0.0348321
ENSG00000175334	BANF1	barrier to autointegration factor 1	1.08938	0.035839
ENSG00000111206	FOXM1	forkhead box M1	1.2921	0.0376343
ENSG00000186198	SLC51B	solute carrier family 51 beta subunit	3.44181	0.0377377
ENSG00000213719	CLIC1	chloride intracellular channel 1	1.06846	0.0377902
ENSG00000150753	CCT5	chaperonin containing TCP1 subunit 5	1.24689	0.0377902
ENSG00000181649	PHLDA2	pleckstrin homology like domain family A member 2	1.57045	0.0378158
ENSG00000183207	RUVBL2	RuvB like AAA ATPase 2	1.19781	0.0384641
ENSG00000085231	AK6	adenylate kinase 6	1.19585	0.0384641
ENSG00000167085	PHB	prohibitin	1.1347	0.0387582
ENSG00000160688	FLAD1	flavin adenine dinucleotide synthetase 1	1.14421	0.0387582
ENSG00000128016	ZFP36	ZFP36 ring finger protein	1.59102	0.0387582
ENSG00000090861	AARS	alanyl-tRNA synthetase	1.05484	0.0387582
ENSG00000123975	CKS2	CDC28 protein kinase regulatory subunit 2	1.52664	0.0391393
ENSG00000244486	SCARF2	scavenger receptor class F member 2	1.13921	0.0393274
ENSG00000130311	DDA1	DET1 and DDB1 associated 1	1.17805	0.0393274
ENSG00000171786	NHLH1	nescient helix-loop-helix 1	2.29482	0.0405528
ENSG00000065268	WDR18	WD repeat domain 18	1.17864	0.0408944
ENSG00000189064	GAGE2A	G antigen 2A	1.48686	0.0410625
ENSG00000097021	ACOT7	acyl-CoA thioesterase 7	1.02182	0.0416653
ENSG00000184205	TSPYL2	TSPY like 2	1.27598	0.043242
ENSG00000111667	USP5	ubiquitin specific peptidase 5	1.04491	0.0433737
ENSG00000196453	ZNF777	zinc finger protein 777	1.2169	0.0434866
ENSG00000197785	ATAD3A	ATPase family, AAA domain containing 3A	1.18287	0.0434866
ENSG00000113070	HBEGF	heparin binding EGF like growth factor	1.54602	0.0436193
ENSG00000105287	PRKD2	protein kinase D2	1.30857	0.0442492
ENSG00000255717	SNHG1	small nucleolar RNA host gene 1	1.04934	0.0443809
ENSG00000009950	MLXIPL	MLX interacting protein like	1.90688	0.0443809
ENSG00000170689	HOXB9	homeobox B9	1.63935	0.0444136
ENSG00000116584	ARHGEF2	Rho/Rac guanine nucleotide exchange factor 2	1.14373	0.0444136
ENSG00000233954	UQCRHL	ubiquinol-cytochrome c reductase hinge protein like	1.51159	0.0455415
ENSG00000184144	CNTN2	contactin 2	2.78705	0.0468354
ENSG00000160877	NACC1	nucleus accumbens associated 1	1.29513	0.0473231
ENSG00000280385	AP000648.3	novel transcript	1.89182	0.0476118
ENSG00000228232	GAPDHP1	glyceraldehyde-3-phosphate dehydrogenase pseudogene 1	1.38167	0.0477911
ENSG00000089685	BIRC5	baculoviral IAP repeat containing 5	1.30085	0.0484187
ENSG00000141985	SH3GL1	SH3 domain containing GRB2 like 1, endophilin A2	1.26673	0.0486055
ENSG00000181019	NQO1	NAD(P)H quinone dehydrogenase 1	1.43329	0.0486769
ENSG00000117676	RPS6KA1	ribosomal protein S6 kinase A1	1.09033	0.0488247
ENSG00000125505	MBOAT7	membrane bound O-acyltransferase domain containing 7	1.17294	0.049202
ENSG00000172115	CYCS	cytochrome c, somatic	1.05243	0.0498795
ENSG00000162062	TEDC2	tubulin epsilon and delta complex 2	1.48116	0.0498795
ENSG00000188026	RILPL1	Rab interacting lysosomal protein like 1	1.24521	0.0498795
ENSG00000162222	TTC9C	tetratricopeptide repeat domain 9C	1.06927	0.0498795
Downregulated DEGs
ENSG00000147724	FAM135B	family with sequence similarity 135 member B	-2.91326	1.03966e-07
ENSG00000147041	SYTL5	synaptotagmin like 5	-2.36354	3.81372e-06
ENSG00000155850	SLC26A2	solute carrier family 26 member 2	-2.00944	5.78679e-06
ENSG00000103489	XYLT1	xylosyltransferase 1	-1.87923	1.1495e-05
ENSG00000203727	SAMD5	sterile alpha motif domain containing 5	-1.97109	1.61473e-05
ENSG00000146938	NLGN4X	neuroligin 4 X-linked	-2.06443	2.07522e-05
ENSG00000176055	MBLAC2	metallo-beta-lactamase domain containing 2	-3.0835	3.93246e-05
ENSG00000073282	TP63	tumor protein p63	-3.56699	4.30055e-05
ENSG00000232727	YWHAEP1	tyrosine 3-monooxygenase/tryptophan 5-monooxygenase activation protein epsilon pseudogene 1	-2.1603	0.000104073
ENSG00000114019	AMOTL2	angiomotin like 2	-2.00804	0.000119977
ENSG00000143971	ETAA1	ETAA1, ATR kinase activator	-2.04424	0.000222614
ENSG00000082482	KCNK2	potassium two pore domain channel subfamily K member 2	-1.66791	0.000239625
ENSG00000225980	OR7E19P	olfactory receptor family 7 subfamily E member 19 pseudogene	-3.0508	0.000242723
ENSG00000280798	LINC00294	long intergenic non-protein coding RNA 294	-1.77882	0.000410664
ENSG00000138380	CARF	calcium responsive transcription factor	-2.39642	0.000500544
ENSG00000143669	LYST	lysosomal trafficking regulator	-1.55994	0.000620807
ENSG00000250305	TRMT9B	tRNA methyltransferase 9B (putative)	-2.13566	0.00075162
ENSG00000104432	IL7	interleukin 7	-1.61752	0.000831671
ENSG00000173559	NABP1	nucleic acid binding protein 1	-1.7424	0.00128724
ENSG00000277803	AC099842.1	protein-kinase, interferon-inducible double stranded RNA dependent inhibitor, repressor of (P58 repressor) (PRKRIR) pseudogene	-2.42565	0.00143025
ENSG00000241336	LINC01487	long intergenic non-protein coding RNA 1487	-2.47372	0.0014375
ENSG00000213625	LEPROT	leptin receptor overlapping transcript	-1.49612	0.0014375
ENSG00000272505	AC104964.3	novel transcript	-1.94002	0.0014375
ENSG00000163328	GPR155	G protein-coupled receptor 155	-2.06336	0.00182296
ENSG00000229951	FLJ31356	uncharacterized protein FLJ31356	-2.00301	0.00185647
ENSG00000184898	RBM43	RNA binding motif protein 43	-2.22545	0.00212439
ENSG00000131779	PEX11B	peroxisomal biogenesis factor 11 beta	-1.98891	0.00218998
ENSG00000075223	SEMA3C	semaphorin 3C	-1.67687	0.0022493
ENSG00000181634	TNFSF15	TNF superfamily member 15	-2.55898	0.00228923
ENSG00000166961	MS4A15	membrane spanning 4-domains A15	-4.11991	0.00239908
ENSG00000181072	CHRM2	cholinergic receptor muscarinic 2	-1.82224	0.00258441
ENSG00000096093	EFHC1	EF-hand domain containing 1	-1.61721	0.00259405
ENSG00000120925	RNF170	ring finger protein 170	-1.76652	0.00272694
ENSG00000128573	FOXP2	forkhead box P2	-1.71523	0.00280689
ENSG00000182795	C1orf116	chromosome 1 open reading frame 116	-1.77987	0.00280689
ENSG00000054793	ATP9A	ATPase phospholipid transporting 9A (putative)	-1.79438	0.00283569
ENSG00000107798	LIPA	lipase A, lysosomal acid type	-1.39871	0.00312809
ENSG00000250565	ATP6V1E2	ATPase H+ transporting V1 subunit E2	-1.91049	0.00337945
ENSG00000180861	LINC01559	long intergenic non-protein coding RNA 1559	-2.14021	0.00356515
ENSG00000135749	PCNX2	pecanex 2	-2.43534	0.00387443
ENSG00000255470	AC090099.4	novel transcript, antisense to MRGPRX4	-2.7834	0.00403923
ENSG00000226752	CUTALP	cutA divalent cation tolerance homolog-like, pseudogene	-1.699	0.00431979
ENSG00000123684	LPGAT1	lysophosphatidylglycerol acyltransferase 1	-1.43955	0.00431979
ENSG00000152779	SLC16A12	solute carrier family 16 member 12	-2.51373	0.00453783
ENSG00000112964	GHR	growth hormone receptor	-1.64363	0.00463245
ENSG00000106772	PRUNE2	prune homolog 2	-1.43368	0.00491969
ENSG00000066468	FGFR2	fibroblast growth factor receptor 2	-2.10666	0.00502225
ENSG00000214106	PAXIP1-AS2	PAXIP1 antisense RNA 2	-1.56125	0.00540123
ENSG00000144455	SUMF1	sulfatase modifying factor 1	-1.61594	0.00541763
ENSG00000233048	LINC01722	long intergenic non-protein coding RNA 1722	-2.40729	0.00548811
ENSG00000221886	ZBED8	zinc finger BED-type containing 8	-2.13784	0.00556431
ENSG00000006468	ETV1	ETS variant 1	-1.3872	0.00561714
ENSG00000197557	TTC30A	tetratricopeptide repeat domain 30A	-2.43844	0.00573147
ENSG00000260641	AC114811.2	novel transcript, antisense TSPAN5	-5.68343	0.00640331
ENSG00000204186	ZDBF2	zinc finger DBF-type containing 2	-1.62695	0.00651574
ENSG00000128000	ZNF780B	zinc finger protein 780B	-1.73206	0.00655089
ENSG00000197343	ZNF655	zinc finger protein 655	-1.45454	0.00655089
ENSG00000139292	LGR5	leucine rich repeat containing G protein-coupled receptor 5	-1.45275	0.00673106
ENSG00000173376	NDNF	neuron derived neurotrophic factor	-1.77041	0.0067912
ENSG00000089335	ZNF302	zinc finger protein 302	-1.47141	0.0067912
ENSG00000112144	ICK	intestinal cell kinase	-1.48992	0.0067912
ENSG00000175548	ALG10B	ALG10B, alpha-1,2-glucosyltransferase	-2.12817	0.0067912
ENSG00000145358	DDIT4L	DNA damage inducible transcript 4 like	-1.56937	0.00686528
ENSG00000204934	ATP6V0E2-AS1	ATP6V0E2 antisense RNA 1	-2.55745	0.00715839
ENSG00000004799	PDK4	pyruvate dehydrogenase kinase 4	-1.58002	0.00721569
ENSG00000143315	PIGM	phosphatidylinositol glycan anchor biosynthesis class M	-1.57264	0.00755038
ENSG00000127863	TNFRSF19	TNF receptor superfamily member 19	-1.68792	0.00761794
ENSG00000118898	PPL	periplakin	-1.45892	0.0077897
ENSG00000204923	FBXO48	F-box protein 48	-1.92511	0.00779054
ENSG00000213713	PIGCP1	phosphatidylinositol glycan anchor biosynthesis class C pseudogene 1	-2.01495	0.00781118
ENSG00000136205	TNS3	tensin 3	-1.23904	0.00781118
ENSG00000182568	SATB1	SATB homeobox 1	-1.64283	0.00817861
ENSG00000197429	IPP	intracisternal A particle-promoted polypeptide	-1.64939	0.00828242
ENSG00000198398	TMEM207	transmembrane protein 207	-2.06057	0.00828242
ENSG00000156162	DPY19L4	dpy-19 like 4	-1.43932	0.00828242
ENSG00000069702	TGFBR3	transforming growth factor beta receptor 3	-1.46377	0.00844399
ENSG00000130147	SH3BP4	SH3 domain binding protein 4	-1.47351	0.00844399
ENSG00000060642	PIGV	phosphatidylinositol glycan anchor biosynthesis class V	-1.78958	0.00870781
ENSG00000140199	SLC12A6	solute carrier family 12 member 6	-1.41657	0.00870781
ENSG00000244879	GABPB1-AS1	GABPB1 antisense RNA 1	-1.77369	0.00885706
ENSG00000134709	HOOK1	hook microtubule tethering protein 1	-1.56183	0.00942614
ENSG00000185630	PBX1	PBX homeobox 1	-1.55301	0.00949737
ENSG00000163632	C3orf49	chromosome 3 open reading frame 49	-2.4541	0.00949737
ENSG00000234420	ZNF37BP	zinc finger protein 37B, pseudogene	-1.93821	0.0102805
ENSG00000272645	GTF2IP20	general transcription factor IIi pseudogene 20	-1.65925	0.010634
ENSG00000197841	ZNF181	zinc finger protein 181	-1.56867	0.0108241
ENSG00000178935	ZNF552	zinc finger protein 552	-1.67086	0.0114421
ENSG00000254635	WAC-AS1	WAC antisense RNA 1 (head to head)	-1.52259	0.0115039
ENSG00000113790	EHHADH	enoyl-CoA hydratase and 3-hydroxyacyl CoA dehydrogenase	-2.27104	0.0115527
ENSG00000072422	RHOBTB1	Rho related BTB domain containing 1	-1.84554	0.0116488
ENSG00000118526	TCF21	transcription factor 21	-2.58929	0.011711
ENSG00000166436	TRIM66	tripartite motif containing 66	-1.77186	0.0124097
ENSG00000154556	SORBS2	sorbin and SH3 domain containing 2	-1.84815	0.0124097
ENSG00000071967	CYBRD1	cytochrome b reductase 1	-1.52953	0.0124097
ENSG00000144810	COL8A1	collagen type VIII alpha 1 chain	-1.23362	0.0125843
ENSG00000152926	ZNF117	zinc finger protein 117	-1.79082	0.013543
ENSG00000118762	PKD2	polycystin 2, transient receptor potential cation channel	-1.32212	0.0140521
ENSG00000163322	ABRAXAS1	abraxas 1, BRCA1 A complex subunit	-1.57603	0.0140521
ENSG00000230006	ANKRD36BP2	ankyrin repeat domain 36B pseudogene 2	-1.40172	0.0142857
ENSG00000100767	PAPLN	papilin, proteoglycan like sulfated glycoprotein	-1.62674	0.0145901
ENSG00000285744	AC083837.2	novel transcript	-1.78454	0.0150757
ENSG00000197937	ZNF347	zinc finger protein 347	-1.66515	0.0152353
ENSG00000146411	SLC2A12	solute carrier family 2 member 12	-2.54013	0.0153049
ENSG00000240694	PNMA2	PNMA family member 2	-1.40236	0.0153644
ENSG00000083123	BCKDHB	branched chain keto acid dehydrogenase E1 subunit beta	-1.52024	0.0153644
ENSG00000258667	HIF1A-AS2	HIF1A antisense RNA 2	-2.13298	0.0154327
ENSG00000267549	AC006116.8	novel transcript, antisense to ZSCAN5A	-3.11698	0.0154327
ENSG00000164066	INTU	inturned planar cell polarity protein	-1.86497	0.0162628
ENSG00000156395	SORCS3	sortilin related VPS10 domain containing receptor 3	-1.64903	0.0163647
ENSG00000150672	DLG2	discs large MAGUK scaffold protein 2	-1.69546	0.0163769
ENSG00000272568	AC005162.3	uncharacterized LOC100506497	-1.93662	0.0165753
ENSG00000164690	SHH	sonic hedgehog	-1.40249	0.0165753
ENSG00000198373	WWP2	WW domain containing E3 ubiquitin protein ligase 2	-1.35469	0.0165753
ENSG00000118523	CTGF	connective tissue growth factor	-1.63195	0.0167648
ENSG00000164442	CITED2	Cbp/p300 interacting transactivator with Glu/Asp rich carboxy-terminal domain 2	-1.35225	0.0167648
ENSG00000267152	AC093227.1	novel transcript	-2.59371	0.0167648
ENSG00000074657	ZNF532	zinc finger protein 532	-1.36502	0.0167648
ENSG00000145451	GLRA3	glycine receptor alpha 3	-2.63011	0.0167648
ENSG00000178904	DPY19L3	dpy-19 like C-mannosyltransferase 3	-1.38068	0.0167648
ENSG00000180425	C11orf71	chromosome 11 open reading frame 71	-2.22081	0.016868
ENSG00000149474	KAT14	lysine acetyltransferase 14	-1.88383	0.0169809
ENSG00000183644	C11orf88	chromosome 11 open reading frame 88	-2.91654	0.0174126
ENSG00000144935	TRPC1	transient receptor potential cation channel subfamily C member 1	-1.67788	0.017992
ENSG00000166402	TUB	tubby bipartite transcription factor	-1.19595	0.0180311
ENSG00000273760	AC245041.1	novel transcript	-3.40225	0.0181693
ENSG00000126790	L3HYPDH	trans-L-3-hydroxyproline dehydratase	-1.43857	0.0186849
ENSG00000228653	HNRNPCP7	heterogeneous nuclear ribonucleoprotein C pseudogene 7	-1.53864	0.0190435
ENSG00000101751	POLI	DNA polymerase iota	-1.40893	0.0191933
ENSG00000189195	BTBD8	BTB domain containing 8	-1.89908	0.019553
ENSG00000267370	AC008752.3	zinc finger protein 420 (ZNF420) pseudogene	-4.2601	0.0196846
ENSG00000177853	ZNF518A	zinc finger protein 518A	-1.77986	0.019931
ENSG00000203880	PCMTD2	protein-L-isoaspartate (D-aspartate) O-methyltransferase domain containing 2	-1.23034	0.019931
ENSG00000197646	PDCD1LG2	programmed cell death 1 ligand 2	-1.88667	0.019931
ENSG00000169436	COL22A1	collagen type XXII alpha 1 chain	-2.63339	0.019931
ENSG00000174599	TRAM1L1	translocation associated membrane protein 1 like 1	-2.05528	0.0202278
ENSG00000132470	ITGB4	integrin subunit beta 4	-1.62933	0.0205698
ENSG00000163739	CXCL1	C-X-C motif chemokine ligand 1	-1.455	0.0207814
ENSG00000260192	LINC02240	long intergenic non-protein coding RNA 2240	-2.6087	0.0208043
ENSG00000206530	CFAP44	cilia and flagella associated protein 44	-2.5363	0.0211087
ENSG00000171105	INSR	insulin receptor	-1.36267	0.0212088
ENSG00000049239	H6PD	hexose-6-phosphate dehydrogenase/glucose 1-dehydrogenase	-1.37639	0.0214635
ENSG00000197782	ZNF780A	zinc finger protein 780A	-1.45645	0.0215331
ENSG00000030419	IKZF2	IKAROS family zinc finger 2	-1.53608	0.0217526
ENSG00000196659	TTC30B	tetratricopeptide repeat domain 30B	-2.92093	0.0230532
ENSG00000196981	WDR5B	WD repeat domain 5B	-1.75259	0.0230532
ENSG00000235106	BRD3OS	BRD3 opposite strand	-1.74041	0.023224
ENSG00000073756	PTGS2	prostaglandin-endoperoxide synthase 2	-1.48153	0.0238167
ENSG00000261420	AL022069.1	novel transcript, antisense to BRP44L	-2.27096	0.0238167
ENSG00000174125	TLR1	toll like receptor 1	-1.85795	0.0241101
ENSG00000279778	AL445437.1	TEC	-2.57379	0.024215
ENSG00000121858	TNFSF10	TNF superfamily member 10	-1.89015	0.0244852
ENSG00000165102	HGSNAT	heparan-alpha-glucosaminide N-acetyltransferase	-1.35652	0.0247193
ENSG00000172296	SPTLC3	serine palmitoyltransferase long chain base subunit 3	-1.56529	0.0250408
ENSG00000140443	IGF1R	insulin like growth factor 1 receptor	-1.24702	0.025139
ENSG00000153993	SEMA3D	semaphorin 3D	-1.59772	0.025139
ENSG00000064999	ANKS1A	ankyrin repeat and sterile alpha motif domain containing 1A	-1.23558	0.025139
ENSG00000247934	AC022364.1	novel transcript, antisense to CCDC91	-3.00227	0.025139
ENSG00000164440	TXLNB	taxilin beta	-5.2946	0.0253544
ENSG00000146648	EGFR	epidermal growth factor receptor	-1.15165	0.0256252
ENSG00000239997	FCF1P3	FCF1 pseudogene 3	-3.71258	0.0260161
ENSG00000134532	SOX5	SRY-box 5	-1.63925	0.0267828
ENSG00000170379	TCAF2	TRPM8 channel associated factor 2	-1.46585	0.0267828
ENSG00000133466	C1QTNF6	C1q and TNF related 6	-2.25897	0.0271887
ENSG00000150637	CD226	CD226 molecule	-1.83057	0.0271887
ENSG00000155016	CYP2U1	cytochrome P450 family 2 subfamily U member 1	-1.62312	0.0273505
ENSG00000169047	IRS1	insulin receptor substrate 1	-2.28128	0.0276632
ENSG00000001561	ENPP4	ectonucleotide pyrophosphatase/phosphodiesterase 4	-1.21144	0.0276632
ENSG00000169933	FRMPD4	FERM and PDZ domain containing 4	-1.50096	0.0276839
ENSG00000110693	SOX6	SRY-box 6	-1.14601	0.0281025
ENSG00000153214	TMEM87B	transmembrane protein 87B	-1.27035	0.0283034
ENSG00000180730	SHISA2	shisa family member 2	-1.78798	0.0286346
ENSG00000235770	LINC00607	long intergenic non-protein coding RNA 607	-1.92814	0.028668
ENSG00000204121	ECEL1P1	endothelin converting enzyme like 1 pseudogene 1	-1.78027	0.0287526
ENSG00000217165	ANKRD18EP	ankyrin repeat domain 18E, pseudogene	-2.04659	0.0287526
ENSG00000279415	AC099494.2	novel transcript	-2.17791	0.0289105
ENSG00000112234	FBXL4	F-box and leucine rich repeat protein 4	-1.22325	0.0290298
ENSG00000184588	PDE4B	phosphodiesterase 4B	-1.79234	0.0293179
ENSG00000115365	LANCL1	LanC like 1	-1.70634	0.0297104
ENSG00000164292	RHOBTB3	Rho related BTB domain containing 3	-1.40512	0.0297104
ENSG00000164953	TMEM67	transmembrane protein 67	-2.0076	0.0297104
ENSG00000271122	AC018647.2	uncharacterized LOC101930085	-2.80741	0.0298881
ENSG00000126016	AMOT	angiomotin	-1.42678	0.0298881
ENSG00000083097	DOP1A	DOP1 leucine zipper like protein A	-1.39298	0.0303002
ENSG00000180787	ZFP3	ZFP3 zinc finger protein	-1.95257	0.0307361
ENSG00000176714	CCDC121	coiled-coil domain containing 121	-1.67741	0.030804
ENSG00000205413	SAMD9	sterile alpha motif domain containing 9	-1.1202	0.0310919
ENSG00000138347	MYPN	myopalladin	-2.49249	0.0315112
ENSG00000223768	LINC00205	long intergenic non-protein coding RNA 205	-1.47637	0.0316568
ENSG00000250722	SELENOP	selenoprotein P	-1.38953	0.0316909
ENSG00000070778	PTPN21	protein tyrosine phosphatase, non-receptor type 21	-1.1178	0.0322847
ENSG00000226440	AL365214.2	novel transcript	-3.00092	0.0335961
ENSG00000249242	TMEM150C	transmembrane protein 150C	-1.62046	0.0341646
ENSG00000230606	AC092683.1	novel transcript	-2.72705	0.0343903
ENSG00000185070	FLRT2	fibronectin leucine rich transmembrane protein 2	-1.20327	0.0352166
ENSG00000115084	SLC35F5	solute carrier family 35 member F5	-1.19536	0.0352809
ENSG00000180530	NRIP1	nuclear receptor interacting protein 1	-1.13724	0.0352809
ENSG00000075651	PLD1	phospholipase D1	-1.49283	0.0352809
ENSG00000153157	SYCP2L	synaptonemal complex protein 2 like	-1.44954	0.0353109
ENSG00000181381	DDX60L	DExD/H-box 60 like	-1.40229	0.035839
ENSG00000258057	BCDIN3D-AS1	BCDIN3D antisense RNA 1	-3.63337	0.035839
ENSG00000164484	TMEM200A	transmembrane protein 200A	-1.44675	0.0361368
ENSG00000132294	EFR3A	EFR3 homolog A	-1.15654	0.0363523
ENSG00000162520	SYNC	syncoilin, intermediate filament protein	-1.61246	0.0364938
ENSG00000170382	LRRN2	leucine rich repeat neuronal 2	-1.63346	0.0371511
ENSG00000274114	ALOX15P1	arachidonate 15-lipoxygenase pseudogene 1	-2.62962	0.0371511
ENSG00000181004	BBS12	Bardet-Biedl syndrome 12	-1.72489	0.0372586
ENSG00000245573	BDNF-AS	BDNF antisense RNA	-3.40999	0.0378158
ENSG00000168916	ZNF608	zinc finger protein 608	-1.30095	0.0381219
ENSG00000074527	NTN4	netrin 4	-1.05212	0.0387582
ENSG00000168497	CAVIN2	caveolae associated protein 2	-1.53108	0.0395336
ENSG00000115461	IGFBP5	insulin like growth factor binding protein 5	-1.49327	0.0397923
ENSG00000150782	IL18	interleukin 18	-1.20532	0.039947
ENSG00000118965	WDR35	WD repeat domain 35	-1.27617	0.0402575
ENSG00000110455	ACCS	1-aminocyclopropane-1-carboxylate synthase homolog (inactive)	-1.99501	0.040881
ENSG00000248092	NNT-AS1	NNT antisense RNA 1	-1.52441	0.0408944
ENSG00000110318	CEP126	centrosomal protein 126	-1.64524	0.0408944
ENSG00000163617	CCDC191	coiled-coil domain containing 191	-3.07272	0.0410625
ENSG00000189144	ZNF573	zinc finger protein 573	-1.83629	0.0413553
ENSG00000204876	AC021218.1	uncharacterized LOC389602	-3.19914	0.0413553
ENSG00000037749	MFAP3	microfibril associated protein 3	-1.2471	0.0416653
ENSG00000104267	CA2	carbonic anhydrase 2	-1.16931	0.0424242
ENSG00000164296	TIGD6	tigger transposable element derived 6	-1.70579	0.042772
ENSG00000125398	SOX9	SRY-box 9	-1.12996	0.0434866
ENSG00000226479	TMEM185B	transmembrane protein 185B	-1.18532	0.0434866
ENSG00000197128	ZNF772	zinc finger protein 772	-1.60714	0.0434866
ENSG00000134330	IAH1	isoamyl acetate hydrolyzing esterase 1 (putative)	-1.15901	0.0434866
ENSG00000240225	ZNF542P	zinc finger protein 542, pseudogene	-4.11115	0.0435023
ENSG00000185495	AC138393.1	septin 7 (SEPT7) pseudogene	-1.19581	0.0436193
ENSG00000110002	VWA5A	von Willebrand factor A domain containing 5A	-1.67813	0.0438073
ENSG00000115353	TACR1	tachykinin receptor 1	-1.67656	0.0442661
ENSG00000276715	YWHAEP7	tyrosine 3-monooxygenase/tryptophan 5-monooxygenase activation protein epsilon pseudogene 7	-1.40532	0.0442661
ENSG00000246090	AP002026.1	uncharacterized LOC100507053	-1.39615	0.0443809
ENSG00000261326	LINC01355	long intergenic non-protein coding RNA 1355	-1.38973	0.0443809
ENSG00000257093	KIAA1147	KIAA1147	-1.36486	0.0445996
ENSG00000166206	GABRB3	gamma-aminobutyric acid type A receptor beta3 subunit	-1.50288	0.0450324
ENSG00000118432	CNR1	cannabinoid receptor 1	-1.3704	0.0452469
ENSG00000205808	PLPP6	phospholipid phosphatase 6	-2.41353	0.0457537
ENSG00000124120	TTPAL	alpha tocopherol transfer protein like	-1.15304	0.045828
ENSG00000185585	OLFML2A	olfactomedin like 2A	-1.28836	0.0458397
ENSG00000162999	DUSP19	dual specificity phosphatase 19	-1.77239	0.0471231
ENSG00000204623	ZNRD1ASP	zinc ribbon domain containing 1 antisense, pseudogene	-1.33608	0.0473231
ENSG00000106460	TMEM106B	transmembrane protein 106B	-1.34246	0.0477463
ENSG00000265787	CYP4F35P	cytochrome P450 family 4 subfamily F member 35, pseudogene	-2.30316	0.049202
ENSG00000277053	GTF2IP1	general transcription factor IIi pseudogene 1	-1.23442	0.049202
ENSG00000136869	TLR4	toll like receptor 4	-1.5892	0.049202
ENSG00000234616	JRK	Jrk helix-turn-helix protein	-1.44508	0.0497419
ENSG00000164048	ZNF589	zinc finger protein 589	-1.64538	0.00616032
